# Supplementary material for: Interactions of manganese with iron, zinc, and copper in neonatal C57BL/6J and parkin mice following developmental oral manganese exposure
Source: Data Brief. 2017 Oct 24;15:908–15. doi: 10.1016/j.dib.2017.10.050 (PMC5683753; doi:10.1016/j.dib.2017.10.050)
Supplement: Supplementary file 1 — Transparency document [file mmc1.zip]

Archive with 7 entries (6 files):
- mmc1/
- mmc1/Bartnikas DIB1874 COI.pdf
- mmc1/Dash DIB1874 COI.pdf
- mmc1/DormanDIB 1874 COI.pdf
- mmc1/Maresca-Fichter DIB1874 COI.pdf
- mmc1/Mercadante DIB1874 COI.pdf
- mmc1/Miller DIB1874 COI.pdf
